# Supplementary material for: Elevated IgG4 serum levels in patients with cystic fibrosis
Source: PLoS One. 2017 Sep 18;12(9):e0181888. doi: 10.1371/journal.pone.0181888 (PMC5602527; doi:10.1371/journal.pone.0181888)
Supplement: S1 Table — (XLSX) [file pone.0181888.s001.xlsx]

## Sheet: Sheet1
Patient identification	IgG4 level	Sampling date	Sex	Age	Weight	Heigh	BMI	Mutation CFTR1	Mutation CFTR2	Transplantation	FEV1	Respiratory insufficensy	O2	Non invasive ventilation	Chronic colonisation	Sa	Pa	Others	NTM	Remarks	SAMR	AF	Number of exacerbations	Smoke	Pancreatic insufficiency	DIOS	Abdominal surgery	Enteral nutrition	Diabete	HbA1c	Insulin	Cirrhosis	urso	ABPA	IgENlt150	intolerance	Osteoporosis	arthromyalgia	Corticosteroid	Albuminemia	Alpha1	Alpha2	Bglobuline	Gglobuline	IgG	IgA	IgM	G1	G2
1	1.48	41373	2	33	48	155	20	DF508	DI507	2	31	2	2	2	2	2	1	2	2	Pseudomonas Aeruginosa. Antibiodépandance. Candida albicans et non albicans. Aspergillus fumigatus	2	1	5	3	1	1	2	2	1	8	1	2	2	1	1127	1	1	2	1	32.2	4.3	12.6	8.2	12.7	12.4	2.66	1.42	4.7	7.19
3	4.06	41486	1	20	59	176	19	DF508	DF508	2	113	2	2	2	1	1	2	2	2	SAMS. Aspergillus fumigatus	2	1	1	3	1	2	2	2	1	5.7	3	2	2	2	51	3	2	2	2	36.2	3.6	9.2	7.9	16.1	17	1.48	0.84	7.081	6.733
6	2.23	41382	1	32	63	175	20.6	DF508	DF508	2	40	2	2	2	2	1	1	2	2	SAMS. Pseudomonas aeruginosa. Candida albicans	2	1	3	3	1	2	2	2	2	5.7	0	2	2	2	28	2	2	2	1 (lors des cures. solu)	36.6	4.8	9.3	8.8	16.6	16.1	3.22	0.64	9.186	5.587
7	2.182	41530	1	31	67.1	168	23.8	G1349D	2183 AA > G	2	110	2	2	2	1	1	2	2	2	SAMS +10 3 candida	2	1	0	3	1	2	2	2	1	5.7	3	2	2	2	125	3	2	2	2	55.6	3.8	9.2	13.7	17.7	13.9	2.04	0.65	7.7724	4.873
14	2.3916	41269	1	34	46.5	168	16.5	DF508	DF508	2	61	2	2	2	3	1	1	1	2	SAMS. PA. Burkholderia multivorans	2	2	0	3	1	2	2	2	2	5.4	0	2	2	2	440	3	2	2	2	41.7	3.6	7.4	11.5	10.8	13.4	2.94	0.67	6.581	5.861
17	2.64423	41340	1	21	67	173	22.4	DF508	DF508	2	84	2	2	2	2	1	1	2	2	SAMS. PA	2	2	0	3	1	2	2	2	2	6	0	2	2	2	1706	3	2	2	2	38.4	4.2	11.6	9	13.8	14.1	1.43	1.32	8.146	6.158
20	2.38	40234	1	26	69	171	23.6	DF508	N1303K	2	102	2	2	2	1	1	2	2	2	SAMS	2	2	0	3	1	2	2	2	2	5.5	0	2	1	2	27	3	2	2	2	41.8	2.9	6.2	8.6	11.4	12.7	0.95	0.76	7.53	4.03
23	1.59	41309	2	32	56.7	163	21.3	DF508	DF508	2	59	2	2	2	3	1	1	1	2	SARM. PA. Achromobacter xyloxidans/dentificans. Candida albicans	1	1	3	3	1	2	2	2	2	5.8	0	2	2	2	22	3	2	1	2	35.9	5.5	9.7	9.8	11	12.1	1.97	0.66	7.3	2.944
25	1.952	41673	1	27	63	181	19.2	DF508	DF508	2	54	2	2	2	2	1	1	2	2	SARM. PA. Candida albicans et non albicans	1	1	0	3	1	2	2	2	2	5.2	0	2	2	2	602	2	2	2	2	41	2.7	7.6	8.6	12	12.9	3.3	0.77	5.895	6.649
28	3.129	41598	1	23	59	180.6	18.2	DF508	DF508	2	25	2	2	2	3	1	1	1	2	SAMS. PA. Achromobacter xyloxidans. moisissures	2	1	1	3	1	2	2	2	3	5.9	3	2	2	2	15	3	2	2	2	42.7	3.9	9.4	11.3	18.8	19.5	2.76	1.92	9.373	8.308
29	2.195	41491	2	21	57.5	167	20.6	DF508	R347P	2	75	2	2	2	2	1	1	2	2	SAMS. PA. Candida albicans	2	1	2	3	1	2	2	2	2	6.2	0	2	2	2	183	1	2	2	2	33.3	4.9	10.6	11.5	15.8	16.6	3.49	1.12	6.698	7.064
31	1.624	41473	1	22	59	173	19.7	DF508	3849 + 10kb C > T	2	69	2	2	2	2	1	1	2	2	SAMS. PA	1	2	1	3	1	2	2	2	2	5.1	0	2	2	2	81	3	2	1	2	40.9	5	8	7.3	14	15	0.7	0.46	5.081	7.994
33	2.9266	41053	1	39	67	166	24.3	DF508	DF508	2	53	2	2	2	2	2	1	2	2	PA. candida albicans / antcdt Burkholderia	2	1	3	3	1	2	2	2	1	6.6	2	2	2	1	112	1	2	1	2	39.4	4.8	9.6	8.4	18.7	20	1.58	1.58	9.469	10.146
41	3.57	40840	2	24	49	163	18.4	DF508	2789 + 5 G > A	2	96	2	2	2	1	1	2	2	2	SAMS. Haemophilus	2	2	0	3	1	2	2	2	2	6.1	0	2	2	2	162	3	2	2	2	40.8	3	7.1	8.7	11.4	12	2.08	1.43	5.174	6.331
44	1.4177	41404	1	32	66	175	21.6	DF508	1717 - 1 G > A	2	70	2	2	2	2	1	1	2	2	SAMS. PA. Aspergillus	2	1	0	3	1	2	2	2	3	5.2	3	2	1	2	11	3	2	2	2	39.8	3.2	6.1	7.3	17.5	17.4	2.42	0.95	9.632	7.032
50	1.643	41618	2	21	47	164	17.5	DF508	DF508	2	42	2	2	2	2	2	1	2	2	PA	2	2	5	3	1	1	2	2	3	6.2	3	1	1	2	260	1	2	2	2	31	4.6	7.7	8.5	31.3	26.5	5.34	3.89	20.195	6.28
58	1.9195	41240	1	52	56	169	19.6	DF508	2789 + 5 G > A	2	20	2	2	2	2	2	1	2	2	PA. Candida albicans	2	1	2	3	1	2	2	2	2	6.5	0	2	2	2	1080	3	2	2	2	30.7	7.5	9.4	11.3	16	16.2	4.38	0.66	8.044	6.472
59	2.736	41873	1	19	56	176	18.1	W496X	3120 + 1 G > A	2	52	2	2	2	1	1	2	2	2	SAMS. candida albicans (Steno une fois)	2	1	0	3	1	2	2	2	2	4.8	0	1	1	2	3589	3	2	2	2	42	4.3	11	10.7	16	17.5	2.58	0.45	10.911	3.742
68	2.166	41318	2	39	63	170	21.8	DF508	DF508	2	67	2	2	2	1	1	2	2	2	SAMS. Candida albicans	2	1	0	3	1	2	2	2	2	5.8	0	2	1	2	31	3	2	2	2	42.3	3.5	7.9	9.5	17.9	18.7	2.22	1.75	8.992	6.91
70	2.818	41661	1	24	69	174	22.8	DF508	DF508	2	71	2	2	2	2	1	1	2	2	SAMS. PA	2	2	0	3	1	2	2	2	3	5.6	3	2	1	1	1046	3	2	2	2	40.2	3.7	8.4	9.5	16.2	14.8	4.05	1.56	7.212	6.747
82	1.8002	41298	1	26	52	164	19.3	DF508	DF508	2	52	2	2	2	2	1	1	2	2	SARM. PA. Candida albicans	1	1	4	3	1	1	2	2	1	8.3	1	2	2	1	1151	3	2	2	2	32.5	5.4	10.7	10.8	25.6	24.3	8.38	0.78	13.604	8.265
83	3.1	41334	2	27	51	151	22.4	DF508	2789 + 5 G > A	2	78	2	2	2	2	1	1	2	2	SAMS. PA. Candida. Aspergillus fumigatus	2	1	1	3	1	2	2	2	2	5.2	0	2	2	2	365	3	2	2	2	42.2	3.2	8.2	8.6	12.8	14.4	2.42	0.73	5.534	6.675
90	3.63	40452	1	39	52	162	19.8	DF508	DF508	2	43	2	2	2	1	1	2	2	2	SAMS. Haemophilus influenza. Aspergillus niger	2	1	0	3	1	2	2	2	1	7.4	2	2	2	2	89	3	2	2	2	43.3	4.2	8.7	11.9	18.9	18.9	2.87	1.44	10.4	8
98	2.7239	41361	1	32	67	180	20.7	DF508	3849 + 10kb C > T	2	88	2	2	2	2	2	1	2	2	PA. Nocardia wallacei. candida	2	1	3	3	1	2	2	2	2	5	0	2	1	1	14	3	2	2	2	39.2	3.4	8.7	8.2	16.5	17	2.53	1.43	9.65	6.381
102	1.7365	41387	1	22	66	182	19.9	DF508	DF508	2	107	2	2	2	1	1	2	2	2	SAMS. Candida albicans	2	1	0	3	1	2	2	2	3	5.6	3	2	2	2	331	3	2	2	2	43.4	3.3	8.1	8.1	13.1	12.7	1.5	0.96	7.807	3.182
106	1.984	41453	2	50	45	160	17.6	DF508	DF508	2	41	2	2	2	2	1	1	2	2	SAMS. PA. Candida albicans et non albicans. Aspergillus fumigatus	2	1	0	3	1	2	2	2	2	6.2	0	2	2	2	45	3	2	2	2	40.3	3.2	8.2	10.1	20.2	19	3.53	2.12	8.988	8.921
107	1.747	41526	1	18	54	174	17.8	2711delT	DF508	2	92	2	2	2	1	1	2	2	2	SAMS. Candida albicans	2	1	0	3	1	2	2	2	2	5	0	2	1	2	324	1	2	2	2	47.9	3.5	8	9.9	16.7	15.3	2.22	1.5	8.775	5.048
109	2.1308	41428	1	39	58	164	21.6	DF508	Y1092X	2	41	2	2	2	3	1	2	1	2	SAMS. Achromobacter xyloxidans. Candida albicans	2	1	3	3	1	2	2	2	2	5.6	0	2	2	2	83	3	2	2	2	36.1	3.3	8.2	9.4	14.1	14.7	2.83	1.04	6.316	6.278
111	1.396	41547	2	25	59	162	22.5	DF508	DF508	2	102	2	2	2	4	2	1	2	1	PA. Mycobacterium avium. Candida	2	1	0	3	1	1	1	2	2	5.5	0	2	1	2	894	3	2	2	2	37.4	2.5	6.6	7.8	8.8	8.71	2.01	1.22	2.66	4.492
114	1.916	41345	1	26	63	175	20.6	2789 + 5 G > A	indéterminée	2	74	2	2	2	1	1	2	2	2	SAMS. Candida albicans	2	1	1	3	2	2	2	2	2	5.5	0	2	2	2	57	3	2	2	2	38.2	4.6	8.7	10.5	17	16	5.28	1.39	8.406	7.043
120	3.588	41394	2	20	44	151	19.3	DF508	DF508	2	65	2	2	2	1	1	2	2	2	SAMS. Aspergillus fumigatus	2	1	0	3	1	1	2	2	2	5.9	0	2	2	1	247	3	2	2	2	37.8	4.5	9.7	9.3	16.8	16.3	1.9	2.15	5.566	9.134
121	1.8194	41302	2	44	58	170	20.1	DF508	DF508	2	45	2	2	2	2	2	1	2	2	PA. Candida albicans. Aspergillus flavus	2	1	1	3	1	2	2	2	2	6.4	0	2	2	2	55	3	2	2	2	42.1	4	7.9	10.7	14.3	13.5	3.57	2.11	6.43	5.3
122	2.2522	41304	1	33	70.6	178	22.3	DF508	S492F	2	86	2	2	2	1	1	2	2	2	SAMS. Candida albicans. Aspergillus fumigatus	2	1	0	3	1	2	2	2	2	5.2	0	2	2	2	153	3	2	2	2	39.1	3.6	9.3	10.3	15.8	16.2	3.56	1.44	9.124	4.809
131	1.4969	41017	2	37	57	164	21.2	DF508	2711delT	2	57	2	2	2	2	1	1	2	2	SAMS. PA. Aspergillus fumigatus	2	1	0	3	1	2	2	2	1	6.3	1	2	2	2	42	3	2	2	2	41.5	3.2	6.6	8	13.6	14.1	2.17	1.27	7.183	5.915
134	2.253	41456	1	25	70	177	22.3	DF508	DF508	2	86	2	2	2	4	1	2	2	1	SAMS. Mycobacterium abscessus	2	2	0	3	1	2	2	2	3	5.7	3	2	1	2	190	3	2	2	2	41.2	3	7.1	7.5	14.2	14.4	1	1.02	7.969	4.761
135	2.1749	41388	1	44	84	171	28.7	5T	indéterminée	2	35	2	2	2	1	1	2	2	2	SARM. Candida albicnas. Aspergillus fumigatus	1	1	1	3	1	2	2	2	1	5.1	2	2	2	2	627	1	1	2	2	40.8	4.8	6	10	14.4	15.9	1.43	1.03	4.787	9.124
136	1.641	41744	2	25	46	161	17.7	DF508	G542X	2	59	2	2	2	2	1	1	2	2	SARM. PA. Candida albicans. Aspergillus fumigatus	1	1	1	3	1	2	2	2	1	7.1	1	2	2	2	16	1	2	2	2	35.6	3.7	9.9	8.2	19.7	19.9	2.36	0.95	10.399	9.177
140	1.906	41703	2	28	52	158	20.8	DF508	W19X	2	45	2	2	2	1	1	2	2	2	SAMS. Candida albicans	2	1	2	3	1	2	2	2	1	5.2	1	2	2	2	3052	3	2	2	2	35.6	4.6	9	9	19.7	21.4	1.63	2.46	11.663	9.522
142	1.3828	41015	1	20	43.5	168	15.4	DF508	N1303K	2	23	2	2	2	3	1	1	1	2	SAMS. PA. Achromobacter xyloxidans. Candida albicans. Aspergillus fumigatus	2	1	2	3	1	2	2	2	3	6.2	3	2	1	2	1076	1	2	2	2	42	4.4	9.9	9.9	13	14.3	2.92	0.68	7.239	5.471
147	2.4812	41276	1	26	68	178	21.5	DF508	DF508	2	40	2	2	2	2	1	1	2	2	SARM. E Coli. PA. Candida albicans et non albicans	1	1	2	3	1	2	2	2	2	5.7	0	2	2	1	171	3	2	2	1	41.3	5.2	13.3	10.7	17.5	18.8	2.49	1.1599	8.679	10.616
156	3.152	41618	1	40	52	160	20.3	DF508	1898+1G->A	2	46	2	2	2	2	2	1	2	2	PA. Candida albicans	2	1	3	3	1	1	1	2	1	7.1	1	2	2	2	75	1	2	2	2	31.5	3.6	9.1	8.4	23.4	20.6	5.27	1.21	10.119	10.131
158	1.6666	41285	1	38	67	166	24.3	2711delT	2711delT	2	31	2	2	2	2	1	1	2	2	SARM. PA. Candida albicans	1	1	1	3	1	1	2	2	2	5.9	0	2	1	2	89	3	2	2	2	41.6	3.5	7.2	9.4	16.2	16.9	2.11	0.579999	6.821	9.47
165	3.0557	41374	2	19	53	166.5	19.2	DF508	R553X	2	86	2	2	2	3	1	2	1	2	SAMS. Stenotrophomonas maltophila. Candida albicans	2	1	0	3	1	2	2	2	2	6.1	0	2	2	2	50	3	2	2	2	41.2	3.9	7.9	10.2	14.8	16.1	0.72	1.78	7.191	7.266
2	1.002	41514	1	22	60	173	20	1078 del T	1716+2T->C	2	53	2	2	2	2	1	1	2	2	SAMS. Pseudomonas Aeruginosa. Candida albicans. Aspergillus fumigatus	2	1	1	3	1	2	2	2	2	5.2	0	2	2	2	2104	3	2	2	2	42.2	4.1	11	9.1	19	15.8	3.23	1.02	9.776	3.514
4	0.298	41453	2	25	51	165	18.1	DF508	DF508	2	53	2	2	2	2	2	1	2	2	Pseudomonas aeruginosa. Candida albicans. Aspergillus fumigatus	2	1	0	3	2	2	2	2	1	6.5	1	2	2	1	989	1	2	2	2	40.1	4	8	8.8	14	14.5	3.77	1.64	6.834	5.254
5	0.13	41362	1	34	61	168	17.8	DF508	DF508	2	53	2	2	2	2	2	1	2	2	Pseudomonas aeruginosa. Candida albicans. Aspergillus fumigatus	2	1	0	2	1	2	2	2	2	5.9	0	2	2	2	31	3	2	2	2	42.5	4.5	8.6	8.2	9.2	8.84	2	1.48	5.85	1.214
8	0.2236	40926	1	24	75	172	21.6	5T	5T	2	91	2	2	2	1	1	2	2	2	SAMS	2	2	3	1	1	2	2	2	2	5.6	0	2	2	2	24	3	2	2	2	48.2	3.5	6.2	7.3	9.8	9.74	0.86	0.89	5.372	2.958
9	1.089	41519	2	30	43	155	17.9	DF508	1717 - 1 G > A	2	32	2	2	2	3	2	2	1	2	Achromobacter xyloxidans. Candida. Aspergillus fumigatus et terreus. Paecilomyces spp	2	1	3	3	1	2	2	1	1	5.8	1	2	2	2	337	1	2	2	2	30.4	7.9	15.2	9	14.5	15.2	1.98	0.94	6.472	7.069
10	1.296	41696	1	40	72.6	171	24.8	DF508	G542X	2	84	2	2	2	2	1	2	2	2	SAMS. cupriavidus pauculus. aspergillus fumigatus	2	1	0	3	1	2	2	2	1	6.5	1	2	1	2	186	3	2	2	2	37.7	3.6	8.4	9.9	14.4	13.7	3.68	1.72	5.587	5.579
11	0.106	41499	2	33	43	157	19.7	DF508	R851X	2	27	1	1	2	2	2	1	2	2	Pseudomonas aeruginosa. candida. moissisures	2	1	1	3	1	2	2	2	1	5.8	1	2	1	2	0	1	2	1	1	38.3	5.6	10.6	7.4	12.1	13.3	1.14	1.42	6.344	5.191
12	0.287	41802	2	34	54	159	22.4	DF508	DF508	2	60	2	2	2	2	2	1	2	2	Pseudomonas aeruginosa. Candida albicans	2	1	0	3	1	2	2	2	2	5.5	0	2	2	1	100	1	2	2	2	40.6	3.1	6.4	11.2	12.1	12.8	1.4	0.44	7.391	3.594
13	0.8365	41306	1	36	76	175	24.8	DF508	R1162X	2	77	2	2	2	2	1	1	2	2	Staph doré. Pseudomonas aeruginosa. moisissures	2	1	0	3	1	2	2	2	1	6	3	2	1	1	694	3	2	2	2	37.5	3.5	7.2	8.4	10.4	10.2	2.3	0.96	4.913	3.993
15	1.04	41540	1	24	67	168	23.7	DF508	DF508	2	33	2	2	2	3	1	2	1	2	PA. Burkholderia multivorans. Candida	2	1	1	3	1	2	2	1	3	6.5	3	2	2	1	357	2	2	2	2	40.2	3.6	9.8	8	16.4	15.3	2.48	0.69	7.334	6.341
16	1.348	41710	2	21	45	164.5	16.7	DF508	DF508	2	53	2	2	2	2	2	1	2	2	PA. haemophilus influenzae. moisissures	2	1	2	3	1	2	2	2	1	5.3	3	2	2	2	412	3	2	2	2	36.4	4.1	10.1	9.4	18.1	18.6	2.27	0.73	12.709	4.396
18	0.7424	41278	2	26	49	152	21.2	DF508	DF508	2	84	2	2	2	2	1	1	2	2	SAMS. PA. Candida	2	1	0	3	1	2	2	2	2	5	0	2	2	1	307	3	2	2	2	40.7	3.4	6.7	7.5	10.6	9.96	1.79	1.77	4.992	4.405
19	0.3867	41290	2	24	47	148	21.5	DF508	N1303K	2	33	2	2	2	2	2	1	2	2	PA	2	2	1	3	1	2	2	2	3	5.6	3	2	1	2	34	2	2	2	2	38.6	3.6	9.2	8.5	10.1	9.84	1.69	1.04	3.711	5.761
21	0.202	41828	1	21	75	177	19.6	DF508	H1054D	2	97	2	2	2	1	1	2	2	2	SAMS. antcdt de SARM en 2004	1	2	2	1	1	2	2	2	3	5.3	3	2	1	2	19	3	2	2	2	42.3	2.8	7.2	6.9	9.8	9.59	1.28	0.92	5.864	2.557
22	0.0826	41170	2	55	57	158	20	DF508	D1152H	2	51	2	2	2	2	2	1	2	2	PA	2	2	5	3	2	2	2	2	2	5.5	0	2	2	2	25	3	2	2	2	37.9	3.1	7.4	7.7	12	11.5	2.41	1.29	5.24	5.247
24	1.084	41320	2	24	56	163	21.1	DF508	IVS5 + 5G>A	2	83	2	2	2	2	1	1	2	2	SARM. PA. Candida albicans	1	1	0	3	1	2	2	2	2	5.6	0	2	1	2	9	3	2	2	2	35.9	4.9	10	9.6	12.6	13.9	2.36	0.81	6.554	5.524
26	0.4025	41194	2	41	47	157	19.1	2347delG	K52X	2	56	2	2	2	2	2	1	2	2	PA. Candida albicans et non albicans	2	1	0	3	1	2	2	2	2	6.3	0	2	2	2	48	1	2	2	2	36.5	3.6	8.6	8.2	17.2	17.1	2.08	0.91	11.718	3.842
27	0.1695	41305	1	33	86	185	20.8	DF508	E60K	2	42	2	2	2	2	1	1	2	2	SAMS. PA. Candida albicans	2	2	2	3	1	2	2	2	2	6.1	0	2	1	2	17	3	2	2	2	45.8	3.5	7.8	7.5	15.3	15.2	1.87	0.85	9.392	4.259
30	1.0425	41401	1	24	60	180	18.5	DI507	G1069R	2	100	2	2	2	1	1	2	2	2	SAMS. Candida albicans	2	1	0	3	1	2	2	2	2	5.1	0	2	2	2	28	3	2	2	2	51.1	2.7	7.5	7.6	12.1	11.9	1.62	0.6	6.159	5.544
32	0.464	41704	1	27	60.4	176	19.5	DF508	DF508	2	34	2	2	2	2	1	1	2	2	SARM. PA. Candida albicans et non albicans	1	1	2	3	1	2	2	2	3	5.5	3	2	2	2	15	3	3	2	2	35.1	4.4	8.3	8.6	18.6	16.8	4.42	0.88	1.1231	4.778
34	0.8311	41344	2	19	52	170	18	DF508	W1282X	2	48	2	2	2	2	1	1	2	2	SAMS. PA. Candida albicans	2	1	4	3	1	1	2	2	1	6.5	1	1	1	2	130	1	1	1	1	44.4	4.5	9.9	8.7	23.5	21.5	1.7	3.27	1.0479	1.0927
35	0.989	41523	1	27	64	179	20	DF508	DF508	2	69	2	2	2	2	1	1	2	2	SAMS. PA. moisissures	2	1	0	3	1	2	2	2	2	5.2	0	2	2	1	522	1	2	2	1	38.5	2.9	6.9	7.7	11.1	9.64	2.62	1.72	4.246	3.952
36	0.7761	41333	1	29	54	163	20.3	DF508	DF508	2	50	2	2	2	2	2	1	2	2	PA. candida albicans	2	1	1	3	1	1	2	2	2	5.7	0	2	2	2	17	1	1	2	1	37.6	4.5	10.1	8	21.9	21.3	2.01	1.7	8.456	9.415
37	0.2664	41206	1	21	72	180	22.3	DF508	F87L	2	95	2	2	2	1	1	2	2	2	SAMS	2	2	0	3	1	2	2	2	2	5.3	0	2	2	2	#NULL!	3	2	2	2	48	3.4	7.6	7.8	11.2	10.6	1.36	0.72	6.63	3.013
38	0.205	41719	1	34	60	166	19.2	DF508	DF508	2	43	2	2	2	2	1	1	2	2	SAMS. PA	2	2	0	3	1	2	2	2	2	5.7	0	2	2	2	37	3	2	2	2	42.5	2.7	6.7	7.7	10.4	11.2	2.56	0.35	5.816	3
39	1.256	41558	1	25	56	170	19.4	DF508	1811 + 1.6kb A > G	2	85	2	2	2	4	1	1	2	1	SAMS. PA. mycobactérie abcessus. candida non albicans. aspergillus	2	1	0	3	1	2	2	2	2	5.7	0	2	2	2	17	3	2	2	2	44.3	3.1	7.8	10.6	14.2	13.4	6.52	0.74	6.365	4.743
40	0.1291	41255	2	21	52	161	19.9	DF508	DF508	2	90	2	2	2	1	1	2	2	2	SAMS. Candida albicans et non albicans (dublinensis)	2	1	0	3	1	2	2	2	3	5.7	3	2	2	2	18	3	2	2	2	39.7	3.4	8.6	8.8	8.6	8.73	1.76	0.95	5.004	2.192
42	0.4984	41247	1	22	67	177	21.4	DF508	DF508	2	75	2	2	2	4	1	2	2	1	SAMS. Mycobacterium chimaera. aspergillus	2	1	2	3	1	2	2	2	3	5.5	3	2	1	1	1006	1	2	2	1	49.7	4.4	8.2	9.4	9.3	8.76	0.98	0.67	4.495	3.024
43	0.2466	41264	2	26	44	162	23.8	L997F	indéterminée	2	85	2	2	2	1	1	2	2	2	SAMS. Haemophilus. Candida albicans	2	1	0	3	1	1	2	2	2	4.9	0	2	2	2	31	1	2	2	2	42	2.6	6.7	7.3	9.3	9.35	1.64	1.24	5.605	2.377
45	0.2926	41250	1	21	65	174	20.7	DF508	DF508	2	74	2	2	2	2	1	1	2	2	SAMS. PA. Candida albicans	2	1	3	3	1	2	2	2	3	5.4	3	2	1	2	241	1	2	2	2	44	4.5	8.6	8.6	11.3	10.7	1.54	1.59	6.596	2.392
46	0.253	40813	2	21	50.5	157	20.6	N1303K	DF508	2	80	2	2	2	3	1	2	1	2	SAMS. Stenotrophomonas maltophila. candida albicans et non albicans	2	1	2	3	1	2	2	2	3	5.7	3	2	2	2	4	3	2	2	2	43.8	3.4	8.8	7.7	12.3	12.8	0.94	0.59	6.905	2.237
47	0.351	41479	1	24	72	177	20.3	DF508	DF508	2	64	2	2	2	2	1	1	2	2	SAMS. PA. Candida albicans et non albicans. Aspergillus fumigatus	2	1	3	3	1	2	2	2	2	5.2	0	2	2	2	64	1	2	2	2	41.9	2.9	7.1	6.9	11.1	11.5	1.51	0.91	5.106	4.507
48	0.3089	41163	2	27	55	167	24.3	DF508	DF508	2	56	2	2	2	2	2	1	2	2	PA. Candida albicans et non albicans (glabrata). Aspergillus	2	1	3	3	1	2	2	2	2	5.4	0	2	1	2	7	1	2	2	2	34.8	4.6	9.5	9.1	17	16.4	2.22	1.45	9.574	3.934
49	0.8925	41330	2	26	62	164	23.1	DF508	E60X	2	69	2	2	2	2	2	1	2	2	PA. Candida albicans	2	1	1	3	1	2	2	2	1	7.4	1	2	1	2	52	1	2	2	2	43.4	3.3	7.7	9.6	15	15.8	2.51	1.17	8.366	5.975
51	0.556	41635	2	25	61	158	24.4	DF508	DF508	2	86	2	2	2	2	1	1	2	2	SAMS. PA. Candida albicans et non albicans. Aspergillus	2	1	1	3	1	1	2	2	2	5.2	0	2	1	2	7	3	2	2	2	38.1	2.7	5.1	8.2	9.9	9.81	2.76	1.15	6.304	2.409
52	0.4082	41281	1	30	59.5	169	20.8	DF508	DF508	2	80	2	2	2	2	1	1	2	2	SAMS. PA. Candida albicans	2	1	0	3	1	2	2	2	2	5.3	0	1	1	1	104	3	2	1	2	43.8	3.2	8.3	8.8	10.8	11.1	2.19	0.55	6.808	2.795
53	0.4996	41344	2	30	46	163	17.3	DF508	W57X(TAG)	2	39	2	2	2	3	2	2	1	2	Achromobacter xyloxidans	2	2	2	3	1	2	2	2	3	5.5	3	2	1	2	8	3	2	2	1	40.9	3.9	7.6	9.3	19.3	18.2	4.22	2.02	11.191	5.629
54	0.745	41282	1	21	64	185	18.7	DF508	DF508	2	95	2	2	2	2	2	1	2	2	PA. Candida albicans	2	2	1	3	1	2	2	2	3	4.8	3	2	1	2	84	3	2	1	2	39.8	3.6	7.4	8	16.2	15.8	2.93	1.11	6.289	7.907
55	1.1592	41208	2	23	52	160.5	20.3	G542X	CFTRdele14b-17b	2	112	2	2	2	2	1	1	2	2	SAMS. PA. Candida albicans	2	1	0	3	1	1	1	2	2	5.7	0	2	1	2	534	3	2	2	2	42.8	2.9	7.4	8.9	12.9	12.7	1.51	1.09	7.061	6.166
56	0.28	41001	2	46	87	160	23.6	DF508	R1070W	2	57	2	2	2	2	2	1	2	2	PA. Candida albicans	2	1	0	3	2	2	2	2	2	6.1	0	2	2	2	188	2	2	2	2	39.8	3.6	7.6	8.7	10.4	10.8	1.57	1.77	6.67	1.914
57	0.283	41435	2	25	57	156	16.5	G85E	R764X	2	69	2	2	2	2	1	1	2	2	SAMS. PA	2	2	0	3	2	2	2	2	2	5.7	0	2	1	2	943	1	2	2	2	38.7	3.7	8.6	10.4	12.6	11.7	4.21	1.64	5.325	5.484
60	0.868	41801	1	41	68	170	23.5	DF508	G628R(G->A)	2	34	2	2	2	2	2	1	2	2	PA. Candida albicans	2	1	1	3	2	2	2	2	2	5.8	0	2	2	2	1392	3	2	2	2	38.3	2.3	7.5	12.6	15.3	15.2	6.26	0.66	5.764	6.58
61	0.869	41541	1	23	67	184	19.8	G85E	DF508	2	59	2	2	2	2	1	1	2	2	SARM. PA. Candida albicans et non albicans. Aspergillus fumigatus	1	1	2	3	1	2	2	2	1	5.6	1	2	1	2	5	2	2	2	2	41.5	4.5	9.9	10	21	20.6	5.04	1.16	7.356	9.815
62	0.283	41613	2	20	55	168	21.5	DF508	DF508	2	22	2	1	2	2	2	1	2	2	PA. Candida albicans	2	1	2	3	1	2	2	2	1	7.1	1	2	1	1	387	1	2	2	2	36.4	2.1	6.6	8.4	12.4	11	4.43	1.21	5.459	4.701
63	1.24	41331	2	21	64	168	22.7	DF508	DF508	2	99	2	2	2	2	1	1	2	2	SAMS. PA. Candida albicans	2	1	1	3	1	1	1	2	1	5.8	2	2	1	2	504	3	2	2	2	23.2	2.1	7.9	9.4	12.4	13.2	1.73	0.83	7.376	3.752
64	0.854	41624	1	27	69.5	178	21.9	DF508	621 + 1 G>T	2	46	2	2	2	2	1	1	2	2	SAMS. PA. Candida albicans	2	1	0	3	1	2	2	2	1	6.1	2	2	1	1	50	3	2	2	2	40.7	3.4	8	7.6	10.3	10.3	1.27	1.04	5.207	3.702
65	0.5264	41263	1	28	82	180	25.3	DF508	I336K	2	103	2	2	2	1	1	2	2	2	SAMS. Haemophilus. Candida albicans	2	1	0	3	2	2	2	2	2	5.1	0	2	2	2	52	3	2	2	2	39.5	3.8	8.1	8.4	7.2	7.55	1.86	0.84	4.46	2.289
66	0.779	41296	1	26	54.5	160	21.3	DF508	3659 del C	2	89	2	2	2	2	1	1	2	2	SARM. PA. Candida albicnas. Aspergillus fumigatus	1	1	0	3	1	1	2	2	2	5.3	0	2	2	2	37	1	1	2	2	49.1	3	7.6	8.8	13.4	12.5	4.03	0.71	6.607	3.229
67	0.1109	40990	2	22	37	149.5	17.7	DF508	DF508	2	22	2	2	2	2	1	1	2	2	SAMS. PA. Candida albicans	2	1	1	3	1	2	2	2	1	7.3	1	2	2	2	7	1	2	2	2	37.4	4.7	10.7	7.8	9.3	9.84	0.88	0.84	5.862	3.039
69	0.06	41540	2	22	50	159	22.5	DF508	G542X	2	95	2	2	2	2	1	1	2	2	SAMS. PA. Candida albicans	2	1	0	3	1	1	1	2	2	5.3	0	2	1	2	20	1	2	2	2	39.6	3.1	8.5	7.4	11.5	10.3	1.79	1.14	4.785	4.236
71	0.682	41631	2	26	45	159	17.8	DF508	DF508	2	29	2	2	2	2	1	1	2	2	SARM. PA. Candida albicans et non albicans	1	1	4	3	1	2	2	1	1	6	1	2	2	2	11	1	2	2	2	40.9	3.9	11.3	9.4	15.6	15.3	2.2	2.01	10.906	3.148
72	0.7725	41290	1	26	52	173	17.4	DF508	1677delTA	2	45	2	2	2	2	2	1	2	2	PA. Candida albicans	2	1	2	3	1	2	2	2	2	5.3	0	2	1	2	222	2	1	2	2	39.1	3.4	7.8	7.8	14.9	14.6	1.37	1.59	7.4	6.07
73	0.4723	41345	1	37	96	177	30.6	DF508	L206W	2	76	2	2	2	1	1	2	2	2	SAMS	2	2	0	3	1	2	2	2	1	5.3	3	2	1	2	13	3	2	2	2	51.4	3.5	6.8	9.7	11.6	12.1	2.53	0.43	8.358	2.483
74	0.4757	41180	1	38	61	166	22.1	DF508	G85E	2	31	2	2	2	3	1	1	1	2	SAMS. PA. Achromobacter xyloxidans. Candida albicans	2	1	0	3	1	2	2	2	2	5.6	0	2	2	2	18	3	2	2	2	46.6	3.1	7.8	10.8	16.8	15.8	5.74	0.67	7.205	6.337
75	0.2593	41408	1	21	60	178	20.6	DF508	G628R(G->A)	2	80	2	2	2	1	1	2	2	2	SAMS. Haemophilus. Candida albicans (rare)	2	1	3	3	2	2	2	2	2	5.2	0	2	2	2	79	1	2	2	2	39.1	4.3	8.4	6.7	11.4	13.1	1.97	0.56	8.215	2.233
76	0.896	41584	1	24	56	176	18.1	DF508	DF508	2	42	2	2	2	2	2	1	2	2	PA. Proteus mirabillis. Candida albicans	2	1	0	3	1	2	2	2	3	4.9	3	2	1	2	139	1	2	2	2	34.3	3.3	7.1	7.1	18.2	18	2.64	1.07	9.453	6.938
77	0.4824	41404	1	27	72.5	174	23.4	DF508	DF508	2	63	2	2	2	2	1	1	2	2	SARM. PA. Aspergillus fumigatus	1	1	1	3	1	2	2	2	2	5.2	0	2	2	2	29	2	2	2	2	39.3	4.2	9	7.7	17.8	15.8	3.9	2.25	6.76	8.116
78	0.461	41583	1	32	65	189	18.2	G542X	DF508	2	29	1	1	2	2	2	1	2	2	PA. Candida albicans et non albicans	2	1	1	3	1	1	2	2	2	5.2	0	2	1	2	26	1	2	2	2	41.8	3.6	8.6	9.2	20.8	20.4	3.72	1.69	10.382	8.002
79	0.7039	41197	1	26	52	165	19.1	E1104X	E1104X	2	40	2	2	2	2	2	1	2	2	PA. Candida albicans	2	1	3	3	1	2	2	2	1	8.2	1	2	2	1	14	1	1	2	2	38	3	8.7	7.9	16.4	16.4	2.87	1.06	8.6	7.374
80	0.344	41491	1	22	64	176.5	18.2	DF508	DF508	2	79	2	2	2	3	1	1	1	2	SAMS. Haemophilus influenza. PA. Achromobacter xyloxidans. Candida albicans	2	1	1	3	1	2	2	2	2	5.8	0	2	1	2	8	3	2	2	2	38.6	3.6	9.2	8.3	14.4	14.1	2.91	1.34	6.333	4.647
81	0.376	41529	2	39	60.3	159	19.3	DF508	R75X	2	57	2	2	2	2	1	1	2	2	SAMS. PA. Aspergillus fumigatus	2	1	0	3	1	2	2	2	2	6	0	2	2	2	260	1	2	2	2	41.9	3.2	8.5	8.2	18.2	17.4	2.13	1.12	8.88	6.168
84	0.4366	41340	2	24	46.2	157	18.7	DF508	DF508	2	58	2	2	2	1	1	2	2	2	SAMS. Candida (rares)	2	1	0	3	1	2	2	2	3	5.8	3	1	1	2	128	3	2	2	2	34	5.1	9.9	9.8	14.3	13.9	2.32	2.16	6.406	7.21
85	0.548	41464	2	22	44.9	160	17.5	DF508	DF508	2	58	2	2	2	2	1	1	2	2	SARM. PA. Candida albicans	1	1	0	3	1	2	2	2	2	5.5	0	2	2	2	82	1	2	2	2	35	4.2	9.2	8	11.7	11	1.79	1.96	4.879	4.457
86	0.38	41533	2	23	46.9	159	18.6	DF508	DF508	2	38	2	2	2	3	2	1	1	2	PA. Stenotrophomonas maltophila. Candida albicans	2	1	2	3	1	2	2	2	1	6.5	1	2	2	2	901	3	2	2	2	33.1	4.2	10.4	10.5	16.8	16.2	4.49	1.33	6.572	8.053
87	0.4423	41313	2	25	54	160	21.1	4016insT	G551D	2	83	2	2	2	2	1	1	2	2	SAMS. PA. Candida. Aspergillus fumigatus	2	1	1	3	1	2	2	2	2	5.4	0	2	2	2	8	1	2	2	2	40.7	3.5	9.1	8.5	11.2	11.6	1.99	1.02	6.692	3.325
88	0.115	41250	2	34	41.8	158	17.5	DF508	CFTRdele2	2	29	2	2	2	2	1	1	2	2	SAMS. PA	2	2	5	3	1	1	2	2	1	8.7	1	2	2	2	26	1	2	2	2	37.6	4.3	8.6	7.7	13.8	14.4	2.81	0	5.729	7.031
89	0.3622	41310	1	24	64	182.4	18.4	DF508	2789 + 5 G > A	2	85	2	2	2	1	1	2	2	2	SAMS. Candida albicans	2	2	0	3	1	2	2	2	2	4.9	0	2	2	2	56	3	2	2	2	47.4	3.3	7.9	7.8	14.6	13.5	1.5	1.08	7.694	5.623
91	0.3088	41394	2	21	46	161	22.8	DF508	DF508	2	37	2	2	2	2	1	1	2	2	SAMS. PA	2	2	0	3	1	2	2	2	3	6.3	3	2	1	1	194	1	2	2	2	32.4	5.4	12.9	10.2	23	25.2	2.76	1.01	12.901	9.148
92	0.341	41577	2	28	57	164	22.4	DF508	DF508	2	62	2	2	2	2	1	1	2	2	SAMS. PA. moisissures	2	1	1	3	1	1	2	2	2	5.6	0	2	1	2	8	3	2	2	2	37.3	4	9.7	8.7	15.3	14.3	2.37	1.99	6.478	5.724
93	0.4931	41082	1	36	73	182	22	DF508	DF508	2	79	2	2	2	2	1	1	2	2	SAMS. PA. moisissures	2	1	0	3	1	2	2	2	2	5.8	0	2	2	2	54	3	2	2	2	41	3	7.5	7.5	11.1	11.1	2.21	1.18	4.873	5.47
94	1.056	41816	2	34	49	157	19.9	DF508	E585X	2	34	2	2	2	2	2	1	2	2	PA. Candida albicans et non albicans	2	1	4	3	1	2	2	2	1	6.2	1	2	1	2	15	3	3	2	1	36.4	3	7.6	8.7	17.3	16.3	4.01	1.23	8.256	5.793
95	0.53	41400	1	28	48.5	152	21	DF508	2711delT	2	53	2	2	2	2	2	1	2	2	PA. Candida albicans et non albicans	2	1	1	3	1	2	2	2	2	5.2	0	2	1	2	1827	3	1	2	2	40.8	3.1	8.1	8.3	12.6	10.7	5.41	2.33	5.122	0.6352
96	0.4412	41437	1	28	54	175	17.6	DF508	DF508	2	50	2	2	2	2	2	1	2	2	PA. Candida albicans et non albicans	2	1	3	3	1	1	2	2	3	6.1	3	2	2	2	19	1	2	2	2	44.6	3	9	7.6	11.7	11.7	2.74	1.32	4.638	5.712
97	0.838	41596	2	23	49	161.5	18.9	DF508	DF508	2	53	2	2	2	2	1	1	2	2	SAMS. PA. Candida albicans (rare)	2	1	0	3	1	2	2	2	3	5.4	3	2	2	2	19	3	2	2	2	40.2	4.2	11	10.6	14	14.8	2.35	1.16	8.279	5.34
99	0.6733	41247	2	25	52	164	19.3	DF508	R1162X	2	92	2	2	2	1	1	2	2	2	SARM. moisissures	1	1	0	3	1	2	2	2	2	5.2	0	2	2	1	111	3	2	2	2	36.4	4	10.2	9	11.4	11	2.38	1.61	5.846	2.984
100	0.7518	41123	2	22	57	162	21.7	DF508	2183 AA > G	2	101	2	2	2	1	1	2	2	2	SAMS. Candida albicans	2	1	0	3	1	1	2	2	2	5.3	0	2	2	2	310	3	2	2	2	42	3.5	7.1	10.7	12.7	13.4	3.1	0.56	7.146	4.696
101	0.222	41341	2	27	57	168	17.6	R347P	N1303K	2	48	2	2	2	3	2	1	1	2	PA. Burkholderia gladioli. Candida albicans	2	1	0	3	1	2	2	2	2	6.1	0	2	2	2	11	3	2	2	2	33.7	6.7	13.2	9.5	12.8	11.9	2.61	2.04	5.796	5.599
103	0.4588	41240	1	21	68	186	19.7	DF508	DF508	2	80	2	2	2	2	2	1	2	2	PA. Candida albicans	2	1	1	3	1	2	2	2	2	5.3	0	2	1	2	5	3	2	1	2	40.4	3	9.3	10	13.3	11.4	5.55	1.77	7.29	3.106
104	0.176	41084	2	32	46.6	158	20.6	DF508	G622V	2	40	2	2	2	2	2	1	2	2	PA. Candida albicans	2	1	1	3	1	2	2	2	2	5.4	0	2	2	2	18	3	2	2	2	41.1	3.1	7.5	7.2	17	12.3	2.63	0.25	5.727	5.202
105	0.0986	41376	2	19	56	163	21.2	DF508	W1282X	2	90	2	2	2	2	1	1	2	2	SAMS. PA. Candida albicans. Aspergillus fumigatus	2	1	0	3	1	1	2	2	2	5.9	0	2	2	2	21	1	2	2	2	36.4	3.4	7.8	6.4	13	12.6	1.14	1.05	7.759	3.895
108	0.122	41509	2	20	45	164	24.3	DF508	1717 - 1 G > A	2	34	2	2	2	4	2	2	2	1	Mycobactérium gordonae et abcessus. Candida. Aspergillus	2	1	1	3	1	1	1	2	2	5.1	0	2	1	2	11	1	2	2	2	39.6	4.9	10.8	10	9.8	10.5	2.14	0.7	5.787	2.317
110	0.617	41437	2	36	57	163	21.5	G542X	G542X	2	47	2	2	2	1	1	2	2	2	SAMS. Proteus mirabillis. Candida albicans	2	1	0	3	1	2	2	2	1	7.5	1	2	2	2	53	3	2	2	2	47.7	3.7	10.3	7.9	20.4	20.8	2.41	1.13	10.562	6.433
112	0.3345	41269	2	25	60.4	156	19.2	DF508	DF508	2	85	2	2	2	2	2	1	2	2	PA	2	2	0	3	1	2	2	2	2	5.1	0	2	2	2	3	3	2	2	2	35.4	4	7.8	9.3	12.5	13	2.16	2.06	6.971	4.045
113	0.92	41817	1	38	77	182	23.2	DF508	DF508	2	32	2	2	2	2	2	1	2	2	PA. Candida albicans	2	1	1	3	1	2	2	2	2	6	0	2	2	2	96	3	2	2	2	40.5	2.8	6.3	8.7	17.7	16	5.31	0.63	8.157	5.729
115	0.2684	41194	1	55	87	181	22.3	2789 + 5 G > A	3129del4	2	48	2	2	2	2	2	1	2	2	PA. Candida albicans. Hormographiella	2	1	0	3	1	1	2	2	2	5.6	0	2	2	2	78	1	1	2	2	38.6	3.4	6.4	7.9	12.6	11.3	2.63	0.9	4.186	6.82
116	0.1411	41369	2	81	41	158	20.1	S1235R	indéterminée	2	75	2	2	2	2	2	1	2	2	Pseudomonas fluorescens. Candida albicans et non albicans. Aspergillus fumigatus	2	1	1	3	2	2	2	2	2	#NULL!	0	2	2	2	6	3	2	2	2	37.1	5	11.2	9	19.7	20.3	3.28	1.25	13.492	4.294
117	0.9826	41183	1	23	61	155	25.4	1717 - 1 G > A	DF508	2	81	2	2	2	2	2	1	2	2	PA. Candida albicans	2	1	0	3	1	2	2	2	1	5.8	1	2	1	2	270	1	2	2	2	40.7	3.4	8	8.6	12.3	11.1	#NULL!	#NULL!	5.591	4.201
118	0.379	41561	1	25	55	158	19	DF508	DF508	2	90	2	2	2	1	1	2	2	2	SAMS	2	2	1	3	1	1	2	2	2	5.4	0	2	2	2	26	1	2	2	2	37.1	3.1	6.6	7.2	11	11.1	2.25	0.74	5.414	3.394
119	0.727	41470	1	33	65	177	20.7	DF508	DF508	2	77	2	2	2	4	1	2	1	1	SAMS. Stenotrophomonas maltophila. Mycobacterium avium. Candida albicnas. Aspergillus fumigatus	2	1	0	3	1	2	2	2	2	6	0	2	1	2	102	3	2	2	2	39.5	3	6.9	7.5	12	12.5	1.53	0.83	6.82	3.637
123	0.6565	41400	2	48	52	168	18.4	DF508	2789 + 5 G > A	2	34	2	2	2	3	2	2	1	2	Achromobacter xyloxidans. Candida albicans	2	1	2	3	1	2	2	2	2	5.8	0	2	2	1	319	1	2	2	2	40.6	4.2	9.1	9.6	19.5	17.9	4.63	2.45	7.283	7.613
124	0.0664	41305	2	28	52	163	21.6	DF508	G628R(G->A)	2	74	2	2	2	4	2	2	2	1	Mycobacterium avium. Candida albicans	2	1	0	3	1	2	2	2	2	5.4	0	2	1	1	22	3	2	2	2	40	3.8	7.6	7	9.6	8.8	1.9	1.96	4.773	2.635
126	0.681	41347	2	38	44	153	18.8	DF508	DF508	2	15	2	2	2	3	2	1	1	2	PA. Burkholderia cepacia. Candida albicans	2	1	1	3	1	2	2	2	2	6.1	0	2	1	2	73	1	1	2	1	38.9	4.4	10.3	9.1	17.3	16.1	3.07	1.74	5.2	9.968
125	0.4016	41200	1	21	56.2	177	17.9	DI507	DF508	2	49	2	2	2	3	1	1	1	2	SARM. PA.Achromobacter xyloxidans. Candida albicans	1	1	1	3	1	2	2	2	3	5.8	3	2	2	2	412	3	2	2	2	33.9	3.6	7.7	7.6	12.2	10.8	2.28	2.01	4.782	5.817
127	1.3266	40847	1	24	59	172	19.9	DF508	DF508	2	38	2	2	2	3	1	2	1	2	SAMS. Stenotrophomonas maltophila. Candida albicans. Aspergillus fumigatus	2	1	2	3	1	2	2	2	1	6	1	2	1	2	115	3	2	2	2	32.3	5	9.6	10.8	21.3	21.2	5.28	0.7	10.38	8.594
128	0.461	41453	1	35	64	182	19.3	DF508	H1054D	2	86	2	2	2	1	1	2	2	2	SAMS. Haemophilus. Candida albicans	2	1	0	3	1	2	2	2	2	5.1	0	2	2	2	20	3	2	2	2	47	3.7	8.1	8.1	11	10.6	3.41	0.64	4.35	4.884
129	0.5282	41302	2	32	57.5	169	20.1	DF508	2711delT	2	61	2	2	2	4	2	2	1	1	Achromobacter xyloxidans. Mycobacterium chimaera. Candida albicnas. Aspergillus fumigatus	2	1	0	3	1	2	2	2	2	6	0	2	2	2	79	3	2	2	2	36.2	3	7.1	7.4	10.3	10.6	1.52	1.29	5.983	2.674
130	0.7987	41253	1	31	51	164	19	DF508	DF508	2	31	2	1	2	2	1	1	2	2	SARM. PA. Candida albicans. Aspergillus fumigatus	1	1	4	3	1	2	2	2	1	6	1	2	1	2	15	1	1	2	1	44	3.2	9	10.6	16.3	17.7	4.05	0.61	8.736	6.874
132	0.005	41715	2	31	55	166	15.4	DF508	DF508	2	57	2	2	2	3	2	1	1	2	PA. Achromobacter xyloxidans. Candida albicans. Aspergillus fumigatus	2	1	2	3	1	1	2	2	1	6.2	3	2	2	2	15	1	2	1	2	40	3.4	6.3	5.9	13.4	12.3	0.86	2.46	5.605	5.064
133	0.5742	41379	2	27	59	168	20.9	DF508	R1162X	2	48	2	2	2	2	2	1	2	2	PA. Candida albicans	2	2	3	3	1	2	2	2	2	5.3	0	2	2	2	159	1	2	2	2	34	5.4	11.6	10	17.9	18	1.57	2.13	7.805	8.775
143	0.542	41795	2	30	60	160	23.4	DF508	D993G	2	98	2	2	2	1	1	2	2	2	SAMS	2	2	0	3	1	2	2	2	2	4.5	0	2	2	2	15	1	2	2	2	34.4	4.4	8.4	8.3	13.4	9.17	1.34	0.5	5.544	3.155
137	1.3076	41100	2	30	43	163	16.2	DF508	DF508	2	38	2	2	2	2	2	1	2	2	PA. Candida albicans	2	1	1	3	1	2	2	2	2	5.5	0	2	2	2	143	3	3	2	2	41.7	3.7	8.9	10.2	17.6	16.1	3.98	1.53	8.954	7.098
138	0.849	41466	1	33	76	181	23.2	DF508	N1303K	2	54	2	2	2	4	1	1	2	1	SAMS. PA. Mycobacterium abscessus. Candida albicans	2	1	1	3	1	2	2	2	2	5.8	0	2	1	2	44	3	2	2	2	41.8	2.8	7.7	9.6	11.2	10.7	5.32	0.67	4.82	4.355
139	0.415	41604	1	25	55	169	19.3	DF508	DF508	2	86	2	2	2	2	1	1	2	2	SAMS. PA. Candida albicans	2	1	0	3	1	2	2	2	2	5.5	0	2	1	2	22	1	2	2	2	37.6	4.7	9.6	7	8.1	8.29	1.21	0.36	5.472	1.972
141	0.1013	41297	2	22	36	141	21.3	DF508	2711delT	2	46	2	2	2	2	2	1	2	2	PA. Candida albicans	2	1	3	3	1	2	2	1	3	5.9	3	2	1	2	8	1	2	2	2	40.4	3.9	9.3	9.3	15.1	14.7	2.92	1.54	9.073	3.419
144	0.8903	41346	1	26	68	168	24.1	DF508	CFTRdele2.3	2	89	2	2	2	1	1	2	2	2	SAMS. Haemophilus. Candida albicans	2	1	0	3	1	2	2	2	2	5.3	0	2	1	2	361	3	2	2	2	42.5	3.1	6.9	8.1	9.4	9.22	1.76	0.69	4.605	4.206
145	0.5509	40989	1	54	69	180	21.3	DF508	5T	2	89	2	2	2	1	1	2	2	2	Haemophilus. Candida albicans	2	1	0	3	2	2	2	2	2	5.7	0	2	2	2	108	3	2	2	2	44.2	3.6	6.9	8.5	14.8	14.3	2.81	0.74	6.635	6.46
160	0.2255	41204	2	26	70	163	21.8	W216X	L206W	2	116	2	2	2	1	1	2	2	2	#NULL!	2	2	0	3	1	2	2	2	2	4.6	0	2	2	2	176	3	2	2	2	42.6	4.8	9	8.7	10.9	10.5	1.04	1.08	5.709	4.124
146	1.0963	41247	1	23	63	166	22.9	DF508	DF508	2	66	2	2	2	2	1	1	2	2	SARM. PA	1	2	1	3	1	2	2	2	1	7.5	1	2	2	2	29	3	2	2	2	44.2	3.3	8.8	9.9	14.9	14.1	3.37	1.86	6.3	5.429
148	1.021	41652	2	26	44.1	160	17.2	DF508	E60X	2	66	2	2	2	1	1	2	2	2	SAMS. Candida albicans	2	1	1	3	1	2	2	2	2	5.8	0	2	2	2	988	3	2	2	2	34.3	4.2	8.6	8.5	19.4	16.8	3.11	2.08	9.919	6.931
149	0.2287	41277	2	24	59	155	28.7	DF508	DF508	2	125	2	2	2	2	1	1	2	2	SAMS. PA. Candida albicans et non albicans. Aspergillus fumigatus. A niger. Trichoderma	2	1	1	3	1	2	2	2	2	5.1	0	2	2	2	12	3	2	2	2	36.9	3.5	8.4	6.8	9.5	9.51	0.75	0.89	4.264	4.493
150	0.583	40851	2	58	47	158	18.8	DF508	DF508	2	40	2	2	2	2	2	1	2	2	PA. Candida non albicans	2	1	0	3	2	2	2	2	1	6.2	1	2	2	1	841	3	1	2	2	42.8	3.3	8.9	8.4	14.7	13.6	2.25	1.6	5.597	6.349
151	0.5793	41418	2	25	44	153	18.8	DF508	DF508	2	55	2	2	2	3	2	1	1	2	PA. Stenotrophomonas maltophila. Aspergillus (rares)	2	1	0	3	1	2	2	2	2	5.7	0	2	1	2	61	3	2	2	2	39.7	3.5	8.9	9.7	19.2	19.3	2.38	1.44	7.963	8.842
152	0.392	41310	2	20	65	171	22.2	DF508	indéterminée	2	58	2	2	2	1	1	2	2	2	SAMS. Candida albicans. Aspergillus niger	2	1	0	3	2	2	2	2	2	5.1	0	2	2	2	85	3	2	2	2	35.1	4	8.6	9	11.3	11.5	2.2	1.82	6.548	3.417
153	0.718	41628	1	26	42	167	15.1	2183 AA > G	2183 AA > G	2	58	2	2	2	2	2	1	2	2	PA. Aspergillus terreus	2	1	1	3	1	2	2	2	2	5.9	0	2	2	1	219	3	3	2	1	33.3	3.4	7.6	7.4	12.3	11.8	2.52	1.49	5.301	5.887
154	0.6334	41372	1	30	63.5	159	25.1	DF508	DF508	2	90	2	2	2	2	2	1	2	2	PA. Candida albicans. Aspergillus nidulans	2	1	0	3	1	1	2	2	1	5.8	2	2	1	2	9	3	2	2	2	41.3	4.4	8.8	9.7	13.8	14	3.58	0.67	7.825	4.628
155	0.3856	41313	2	31	55	166	20	DF508	2183 AA > G	2	101	2	2	2	2	2	1	2	2	PA	2	2	0	3	1	2	2	2	1	5.1	1	2	1	1	28	3	2	2	2	43.5	3.4	7.2	7.9	16.1	15.9	3.49	1.12	9.044	5.823
157	0.524	41555	2	23	47	157	19.1	DF508	DF508	2	30	2	2	2	2	1	1	2	2	SAMS. PA. Candida albicans. Aspergillus fumigatus	2	1	3	3	1	2	2	2	2	5.7	0	2	1	2	490	3	2	2	2	35.6	4.7	9.8	8.2	14.8	16.4	0.51	0.82	7.884	5.956
159	0.609	41597	1	17	46.7	164	17.4	DF508	DF508	2	35	1	1	1	3	1	1	1	2	SAMS. PA. Stenotrophomonas maltophila. Aspergillus fumigatus	2	1	8	3	1	2	2	2	2	6.4	0	2	2	2	5	3	2	2	1	#NULL!	#NULL!	#NULL!	#NULL!	#NULL!	11.2	3.26	1.18	5.441	4.538
161	0.3772	41004	2	26	62	173	19.8	1717 - 1 G > A	G85E	2	77	2	2	2	2	1	1	2	2	SAMS. PA. Candida albicans. Aspergillus fumigatus	2	1	0	3	1	2	2	2	1	6.4	2	2	1	2	112	1	2	2	2	37.3	4	7.3	11	15.4	15.1	5.04	2.22	8.286	4.138
162	1.001	41863	2	30	41	148	18.7	DF508	1812-1G->A	2	45	2	2	2	2	1	1	2	2	PA. Candida albicans. Aspergillus fumigatus	2	1	1	3	1	1	1	2	2	6.2	0	2	2	2	373	3	2	2	2	43.8	2.9	8.8	10	18.5	16.1	3.74	3.17	7.569	6.8
163	0.1407	41215	2	30	53	160	19.3	Y1032C	1716+2T->C	2	60	2	2	2	1	1	2	2	2	Haemophilus	2	2	4	3	2	2	2	2	2	4.8	0	2	2	2	12	3	2	2	2	46.1	2.6	5.7	6.9	10.7	9.57	2.45	1.24	4.261	4.218
164	0.821	41813	1	35	84	179	26.2	DF508	3272 - 26 A > G	2	72	2	2	2	2	1	1	2	2	SAMS. PA. Candida albicans. Aspergillus fumigatus	2	1	0	3	2	2	2	2	2	5.4	0	2	2	2	7	3	2	2	2	42.8	3	6.9	9.2	15.1	15.1	3.92	0.59	4.778	9.35
[truncated: 7 more columns]
